# Supplementary material for: Impact of Pre-Existing Immunity and Age on Antibody Responses to Live Attenuated Influenza Vaccine
Source: Vaccines (Basel). 2024 Aug 1;12(8):864. doi: 10.3390/vaccines12080864 (PMC11359048; doi:10.3390/vaccines12080864)
Supplement: Supplementary file 1 [file vaccines-12-00864-s001.zip]

Archive with 1 entries (1 files):
- vaccines-3069874-supplementary.pdf
